# Supplementary material for: Antifungal Substances Produced by Xenorhabdus bovienii and Its Inhibition Mechanism against Fusarium solani
Source: Int J Mol Sci. 2022 Aug 12;23(16):9040. doi: 10.3390/ijms23169040 (PMC9409070; doi:10.3390/ijms23169040)
Supplement: Supplementary file 1 [file ijms-23-09040-s001.zip]

Archive with 1 entries (1 files):
- ijms-1845732-supplementary.pdf
